# Supplementary material for: Complexity of Multi-Dimensional Spontaneous EEG Decreases during Propofol Induced General Anaesthesia
Source: PLoS One. 2015 Aug 7;10(8):e0133532. doi: 10.1371/journal.pone.0133532 (PMC4529106; doi:10.1371/journal.pone.0133532)
Supplement: S1 Code — With this python script the complexity measures LZc, SCE and ACE can be computed from continuous multidimensional time series. (ZIP) [file pone.0133532.s002.zip]

Archive with 1 entries (1 files):
- S1_Code.py
